# Supplementary material for: SCCNV: A Software Tool for Identifying Copy Number Variation From Single-Cell Whole-Genome Sequencing
Source: Front Genet. 2020 Nov 16;11:505441. doi: 10.3389/fgene.2020.505441 (PMC7701142; doi:10.3389/fgene.2020.505441)
Supplement: Supplementary file 1 [file Table_1.XLSX]

## Sheet: Sheet1
Table S1. Single-cell data used in this study.
SRA experiment ID	Amplification protocol	Citation	Amount of data (G bases)
SRX2660685	LIANTI	Chen C. et al. Science 2017	85.8
SRX2660684	LIANTI	Chen C. et al. Science 2017	98.9
SRX2660683	LIANTI	Chen C. et al. Science 2017	64.8
SRX2660682	MDA_Qiagen	Chen C. et al. Science 2017	81.8
SRX2660681	MDA_Qiagen	Chen C. et al. Science 2017	83.7
SRX2660680	MDA_Qiagen	Chen C. et al. Science 2017	89.7
SRX2660679	MALBAC_Yikon	Chen C. et al. Science 2017	91.2
SRX2660678	MALBAC_Yikon	Chen C. et al. Science 2017	95.6
SRX2660677	MALBAC_Yikon	Chen C. et al. Science 2017	96.3
SRX2660676	DOP-PCR (Sigma)	Chen C. et al. Science 2017	82.8
SRX2660675	DOP-PCR (Sigma)	Chen C. et al. Science 2017	82.3
SRX2660674	DOP-PCR (Sigma)	Chen C. et al. Science 2017	86.5
SRX2660673	MDA_GE	Chen C. et al. Science 2017	95.8
SRX2660672	MDA_GE	Chen C. et al. Science 2017	128.9
SRX2660671	MDA_GE	Chen C. et al. Science 2017	90.5
SRX2660669	Rubicon	Chen C. et al. Science 2017	81.5
SRX2660668	Rubicon	Chen C. et al. Science 2017	82.5
SRX2660667	Rubicon	Chen C. et al. Science 2017	85.9
SRX205035	MALBAC_Zong	Zong C. et al. Science 2015	74.9
SRX204745	MALBAC_Zong	Zong C. et al. Science 2015	138.1
SRX204744	MALBAC_Zong	Zong C. et al. Science 2015	113.8
SRX1465961	MDA_SCMDA	Dong X. et al. Nature Methods 2017	85
SRX1465962	MDA_SCMDA	Dong X. et al. Nature Methods 2017	86.6
SRX1465967	MDA_SCMDA	Dong X. et al. Nature Methods 2017	84.8
SRX1465968	MDA_SCMDA	Dong X. et al. Nature Methods 2017	87
SRX1465971	MDA_SCMDA	Dong X. et al. Nature Methods 2017	57.8
SRX1465972	MDA_SCMDA	Dong X. et al. Nature Methods 2017	61
SRX1130388	MDA_Lodato	Lodato M. et al. Science 2015	142.1
SRX1130389	MDA_Lodato	Lodato M. et al. Science 2015	139.8
SRX1130390	MDA_Lodato	Lodato M. et al. Science 2015	139.1
SRX1130391	MDA_Lodato	Lodato M. et al. Science 2015	144.5
SRX1130392	MDA_Lodato	Lodato M. et al. Science 2015	185.1
SRX1130393	MDA_Lodato	Lodato M. et al. Science 2015	174.3
SRX1130394	MDA_Lodato	Lodato M. et al. Science 2015	181.3
SRX1130395	MDA_Lodato	Lodato M. et al. Science 2015	181.3
SRX1130396	MDA_Lodato	Lodato M. et al. Science 2015	171.5
SRX1130397	MDA_Lodato	Lodato M. et al. Science 2015	209.3
SRX1130399	MDA_Lodato	Lodato M. et al. Science 2015	190.4
SRX1130400	MDA_Lodato	Lodato M. et al. Science 2015	177
SRX1130401	MDA_Lodato	Lodato M. et al. Science 2015	207.6
SRX1130402	MDA_Lodato	Lodato M. et al. Science 2015	183
SRX1130403	MDA_Lodato	Lodato M. et al. Science 2015	201.1
SRX1130404	MDA_Lodato	Lodato M. et al. Science 2015	185.3
SRX1130405	MDA_Lodato	Lodato M. et al. Science 2015	179.1
SRX1130406	MDA_Lodato	Lodato M. et al. Science 2015	159.9
SRX1130407	MDA_Lodato	Lodato M. et al. Science 2015	194
SRX1130408	MDA_Lodato	Lodato M. et al. Science 2015	177.3
SRX528355	MDA_Lodato	Lodato M. et al. Science 2015	121
SRX528356	MDA_Lodato	Lodato M. et al. Science 2015	119.6
SRX528357	MDA_Lodato	Lodato M. et al. Science 2015	117.2
SRX528358	MDA_Lodato	Lodato M. et al. Science 2015	108.6
SRX528359	MDA_Lodato	Lodato M. et al. Science 2015	180.5
SRX528360	MDA_Lodato	Lodato M. et al. Science 2015	162.6
SRX528361	MDA_Lodato	Lodato M. et al. Science 2015	143.7
SRX528362	MDA_Lodato	Lodato M. et al. Science 2015	142.4
SRX528363	MDA_Lodato	Lodato M. et al. Science 2015	154.7
SRX528364	MDA_Lodato	Lodato M. et al. Science 2015	140.5
SRX528365	MDA_Lodato	Lodato M. et al. Science 2015	129.8
SRX528366	MDA_Lodato	Lodato M. et al. Science 2015	124.3
SRX528367	MDA_Lodato	Lodato M. et al. Science 2015	145.5
SRX528368	MDA_Lodato	Lodato M. et al. Science 2015	123.8
SRX528369	MDA_Lodato	Lodato M. et al. Science 2015	139.1
SRX528370	MDA_Lodato	Lodato M. et al. Science 2015	184.8
